# Supplementary material for: Autotrophic and Mixotrophic Batch Processes with Clostridium autoethanogenum LAbrini in Stirred Tank Bioreactors with Continuous Gassing
Source: Microorganisms. 2026 Jan 13;14(1):175. doi: 10.3390/microorganisms14010175 (PMC12844154; doi:10.3390/microorganisms14010175)
Supplement: Supplementary file 1 [file microorganisms-14-00175-s001.zip]

Archive with 1 entries (1 files):
- microorganisms-4069435-supplementary.pdf
